# Supplementary material for: Fecal Bile Acids in Canine Chronic Liver Disease: Results from 46 Dogs
Source: Animals (Basel). 2024 Oct 22;14(21):3051. doi: 10.3390/ani14213051 (PMC11545594; doi:10.3390/ani14213051)
Supplement: Supplementary file 1 [file animals-14-03051-s001.zip]

Archive with 1 entries (1 files):
- animals-3225534-supplementary.pdf
